# Supplementary material for: MR-AIV reveals in vivo brain-wide fluid flow with physics-informed AI
Source: Sci Adv. 2026 May 27;12(22):eaeb0404. doi: 10.1126/sciadv.aeb0404 (PMC13215179; doi:10.1126/sciadv.aeb0404)
Supplement: Supplementary file 2 — Movies S1 to S4 [file sciadv.aeb0404_movies_s1_to_s4.zip]

Archive with 4 entries (4 files):
- aeb0404_movie_s1.mp4
- aeb0404_movie_s2.mp4
- aeb0404_movie_s3.mp4
- aeb0404_movie_s4.mp4
